# Supplementary material for: N-/T-Type vs. L-Type Calcium Channel Blocker in Treating Chronic Kidney Disease: A Systematic Review and Meta-Analysis
Source: Pharmaceuticals (Basel). 2023 Feb 22;16(3):338. doi: 10.3390/ph16030338 (PMC10053533; doi:10.3390/ph16030338)
Supplement: Supplementary file 1 [file pharmaceuticals-16-00338-s001.zip]

Archive with 2 entries (1 files):
- pharmaceuticals-2120447-supplementary/
- pharmaceuticals-2120447-supplementary/Supplementary Materials File S1.pdf
